# Supplementary material for: Wide Genetic Diversity of Blastocystis in White-Tailed Deer (Odocoileus virginianus) from Maryland, USA
Source: Microorganisms. 2021 Jun 21;9(6):1343. doi: 10.3390/microorganisms9061343 (PMC8233720; doi:10.3390/microorganisms9061343)
Supplement: Supplementary file 1 [file microorganisms-09-01343-s001.zip › Table S1.xls]

## Sheet: Table S1.Pairwise Analysis 
	ST1_Human_(AB070989)	ST1_Human_(AY618266)	ST1_Human_(AB107962)	ST1_Human_(MT898451)	ST1_Human_(U51151)	ST2_NHP_(AB070997)	ST2_NHP_(EU445491)	ST2_Human_(AB070987)	ST3_Cattle_(AB107965)	ST3_Human_(KX618192)	ST3_Human_(AB091234)	ST3_Human_(JX132219)	ST4_Human_(MT898452)	ST4_Human_(MT898453)	ST4_Human_(_AY244620)	ST4_Guinea_pig_(U51152)	ST4_Rat_(AB071000)	ST5_Pig_(MK801415)	ST5_Pig_(MK801369)	ST5_Cattle_(AB107966)	ST5_Pig_(MK801378)	ST5_Pig_(AB070998)	ST6_Human_(AB091236)	ST6_Chicken_(AB091242)	ST6_Human_(AB070990)	ST6_Quail_(AB070995)	ST6_partridge_(AB107972)	ST6_Chicken_(MW538478)	ST7_Quail_(AB091244)	ST7_Goose_(AB107973)	ST7_Human_(DQ366343)	ST7_Human_(EF079872)	ST7_Human_(KF447161)	ST7_Chicken_(MW538475)	ST7_Chicken_(MW538476)	ST8_Pheasant_(AB107971)	ST8_NHP_(AB107970)	ST9_Human_(KT438703)	ST9_Human_(AF408426)	ST9_Human_(KC138681)	ST9_Human_(AF408425)	ST10_Dromedary_(KC148207)	ST10_Cattle_(MT898457)	ST10_Cattle_(MT898456)	ST11_Elephant_(MT898454)	ST_11_Elephant_(MT898455)	ST12_Marsupial_(EU427515)	ST13_Moose_deer_(KC148209)	ST14_Cattle_(MT898459)
ST1_Human_(AB070989)
ST1_Human_(AY618266)	0.0041809
ST1_Human_(AB107962)	0.00597982	0.00298401
ST1_Human_(MT898451)	0.00478328	0.00418376	0.00478292
ST1_Human_(U51151)	0.00478042	0.00418126	0.00478006	0
ST2_NHP_(AB070997)	0.0649542	0.0649057	0.063612	0.0629943	0.062955
ST2_NHP_(EU445491)	0.0681718	0.068132	0.0668314	0.0662144	0.066173	0.0181196
ST2_Human_(AB070987)	0.0669102	0.0668614	0.0655644	0.0649462	0.0649057	0.00478866	0.0175064
ST3_Cattle_(AB107965)	0.134722	0.133247	0.131777	0.134762	0.134673	0.128642	0.130059	0.130059
ST3_Human_(KX618192)	0.135436	0.132535	0.131066	0.134049	0.13396	0.12935	0.130769	0.130769	0.000596214
ST3_Human_(AB091234)	0.135461	0.13256	0.131089	0.134073	0.133984	0.129379	0.130797	0.130797	0.00178998	0.00119287
ST3_Human_(JX132219)	0.141894	0.13897	0.13749	0.140501	0.140408	0.135757	0.137189	0.137189	0.00598629	0.00538523	0.00658617
ST4_Human_(MT898452)	0.121534	0.121497	0.121462	0.121576	0.122213	0.133278	0.133987	0.133231	0.090322	0.0903091	0.0910065	0.0963746
ST4_Human_(MT898453)	0.120817	0.120781	0.120747	0.120859	0.121497	0.132546	0.134722	0.132499	0.090322	0.0903091	0.0910065	0.0963746	0.00118694
ST4_Human_(_AY244620)	0.122971	0.122931	0.122895	0.123012	0.12365	0.134747	0.135457	0.134697	0.0916919	0.091678	0.0923782	0.097752	0.00118694	0.00237671
ST4_Guinea_pig_(U51152)	0.121534	0.121497	0.121462	0.121576	0.122213	0.133278	0.133987	0.133231	0.090322	0.0903091	0.0910065	0.0963746	0	0.00118694	0.00118694
ST4_Rat_(AB071000)	0.122252	0.122213	0.122178	0.121576	0.122213	0.131769	0.133208	0.131727	0.0930365	0.0930231	0.0937238	0.0991093	0.01257	0.0137828	0.0137828	0.01257
ST5_Pig_(MK801415)	0.111895	0.111158	0.111128	0.109156	0.109787	0.113598	0.111496	0.114979	0.127846	0.127824	0.127846	0.134209	0.127976	0.127262	0.129405	0.127976	0.12518
ST5_Pig_(MK801369)	0.113342	0.112605	0.112576	0.110599	0.11123	0.113002	0.112982	0.113691	0.128707	0.128683	0.128707	0.135074	0.130188	0.129472	0.131623	0.130188	0.127383	0.00474357
ST5_Cattle_(AB107966)	0.111913	0.111174	0.111143	0.109172	0.109803	0.113618	0.111514	0.114998	0.125687	0.125666	0.125687	0.132035	0.127967	0.127255	0.129396	0.127967	0.12517	0.00177436	0.00474454
ST5_Pig_(MK801378)	0.112618	0.111878	0.111845	0.109874	0.110505	0.113658	0.111553	0.115037	0.128552	0.128531	0.128552	0.134922	0.130095	0.12938	0.131527	0.130095	0.127289	0.0041486	0.00355688	0.00355451
ST5_Pig_(AB070998)	0.111895	0.111158	0.111128	0.109156	0.109787	0.113598	0.111496	0.114979	0.126392	0.126371	0.126392	0.132746	0.127976	0.127262	0.129405	0.127976	0.12518	0.00118273	0.00474357	0.000590929	0.00355477
ST6_Human_(AB091236)	0.130955	0.130904	0.130904	0.130307	0.130955	0.137718	0.142167	0.136979	0.150934	0.150912	0.152418	0.156123	0.1427	0.141952	0.144199	0.1427	0.144989	0.133311	0.133413	0.132565	0.134742	0.132577
ST6_Chicken_(AB091242)	0.132372	0.132329	0.132329	0.131725	0.132372	0.1377	0.142889	0.136962	0.152377	0.152357	0.153865	0.157583	0.141161	0.140417	0.142653	0.141161	0.143432	0.134019	0.134121	0.133274	0.135454	0.133286	0.00608535
ST6_Human_(AB070990)	0.130207	0.130161	0.130161	0.12956	0.130207	0.134775	0.139944	0.134039	0.15015	0.15013	0.151634	0.155339	0.139715	0.138971	0.141205	0.139715	0.141986	0.131857	0.131958	0.131113	0.133286	0.131125	0.00364549	0.0024282
ST6_Quail_(AB070995)	0.130955	0.130904	0.130904	0.130307	0.130955	0.134783	0.139212	0.134047	0.150215	0.150193	0.151698	0.155397	0.142653	0.141907	0.144149	0.142653	0.144932	0.129701	0.131268	0.128958	0.131125	0.128971	0.00669697	0.00547448	0.00303647
ST6_Partridge_(AB107972)	0.1295	0.130182	0.130182	0.129586	0.130234	0.132604	0.137022	0.131869	0.14876	0.148736	0.150239	0.153927	0.143386	0.142639	0.144883	0.143386	0.145666	0.127526	0.128383	0.126811	0.128242	0.126798	0.00853324	0.0073085	0.00486435	0.00303647
ST6_Chicken_(MW538478)	0.133197	0.133152	0.133152	0.132549	0.133197	0.136316	0.140771	0.135579	0.150994	0.150974	0.15248	0.156192	0.142749	0.142002	0.144246	0.142749	0.14503	0.1312	0.131299	0.130458	0.13263	0.130469	0.00670105	0.00547781	0.00303832	0.00486768	0.00547809
ST7_Quail_(AB091244)	0.174282	0.172677	0.172625	0.172104	0.172732	0.175151	0.175902	0.175151	0.183816	0.183787	0.185339	0.189135	0.173002	0.173769	0.174538	0.173002	0.175353	0.159089	0.156992	0.158361	0.156888	0.158344	0.114881	0.11484	0.112739	0.111364	0.110666	0.111395
ST7_Goose_(AB107973)	0.174085	0.172468	0.172468	0.171954	0.172586	0.168964	0.170437	0.168964	0.175734	0.175764	0.177308	0.181078	0.17881	0.17959	0.180372	0.17881	0.181964	0.170065	0.167929	0.169322	0.167816	0.1693	0.120146	0.12012	0.11799	0.118003	0.118018	0.118778	0.0429882
ST7_Human_(DQ366343)	0.178606	0.176973	0.176973	0.176467	0.177099	0.172623	0.172598	0.172623	0.181524	0.181554	0.183107	0.186899	0.180836	0.180054	0.182403	0.180836	0.184005	0.171691	0.171085	0.170946	0.169436	0.170923	0.122312	0.122276	0.120146	0.118711	0.118729	0.120935	0.0500182	0.031242
ST7_Human_(EF079872)	0.179574	0.177941	0.177941	0.17743	0.178063	0.175981	0.175953	0.175981	0.181074	0.181106	0.182661	0.18645	0.182598	0.181814	0.18417	0.182598	0.185777	0.168945	0.16834	0.168202	0.166695	0.168178	0.12467	0.124632	0.122493	0.121052	0.121071	0.123287	0.0526287	0.0294398	0.0094547
ST7_Human_(KF447161)	0.174282	0.172677	0.172625	0.172104	0.172732	0.174378	0.175129	0.174378	0.184479	0.18445	0.186002	0.189798	0.173652	0.17442	0.17519	0.173652	0.176007	0.160566	0.158466	0.159836	0.158361	0.159819	0.114881	0.11484	0.112739	0.111364	0.110666	0.111395	0.00527271	0.0435402	0.049934	0.0531796
ST7_Chicken_(MW538475)	0.173558	0.171889	0.171889	0.171357	0.171993	0.170756	0.171511	0.169199	0.176854	0.176824	0.178378	0.182176	0.174329	0.174329	0.175883	0.174329	0.174413	0.158274	0.156153	0.157538	0.157625	0.157519	0.119403	0.119372	0.117247	0.115851	0.115146	0.115819	0.0395029	0.0464793	0.0452811	0.0484715	0.0362297
ST7_Chicken_(MW538476)	0.173157	0.171548	0.171548	0.171028	0.171659	0.169572	0.170274	0.169572	0.175651	0.175678	0.177221	0.180996	0.177212	0.177988	0.178766	0.177212	0.180348	0.167076	0.165686	0.166336	0.166336	0.166314	0.118678	0.118648	0.116525	0.11654	0.116556	0.117232	0.0419239	0.00710723	0.0288635	0.0270689	0.0424488	0.0434511
ST8_Pheasant_(AB107971)	0.116028	0.116702	0.115277	0.116778	0.117416	0.124081	0.129123	0.125484	0.101198	0.101876	0.102593	0.108012	0.0581726	0.0575224	0.0594755	0.0581726	0.0582279	0.120425	0.122612	0.118982	0.121085	0.119	0.143467	0.141936	0.139746	0.138273	0.139001	0.142031	0.181783	0.185372	0.187303	0.186764	0.182445	0.181753	0.184509
ST8_NHP_(AB107970)	0.116722	0.117396	0.11597	0.117472	0.11811	0.124782	0.129829	0.126187	0.101876	0.102555	0.103273	0.108697	0.0588109	0.0581603	0.0601147	0.0588109	0.0588655	0.121121	0.123309	0.119677	0.121781	0.119694	0.144199	0.142668	0.140475	0.139001	0.13973	0.142764	0.181032	0.184613	0.186544	0.186004	0.181694	0.180994	0.18375	0.00059268
ST9_Human_(KT438703)	0.129646	0.128871	0.128871	0.127535	0.128181	0.134974	0.140855	0.134236	0.145249	0.145225	0.146722	0.151139	0.138492	0.137747	0.139986	0.138492	0.140024	0.132719	0.132797	0.132709	0.134165	0.131987	0.0322385	0.0328702	0.0309706	0.0303406	0.0297072	0.0316228	0.110574	0.117312	0.11799	0.12032	0.110574	0.113676	0.114415	0.139221	0.13995
ST9_Human_(AF408426)	0.130519	0.12975	0.12975	0.128406	0.129052	0.137347	0.141761	0.136606	0.145376	0.145354	0.146853	0.150539	0.138629	0.137884	0.139375	0.138629	0.140156	0.1336	0.133698	0.133592	0.135051	0.132868	0.0335487	0.0341816	0.0322765	0.0316451	0.0310095	0.0329314	0.11354	0.120325	0.121004	0.12335	0.11354	0.116669	0.117411	0.139359	0.140091	0.00426227
ST9_Human_(KC138681)	0.132549	0.131772	0.131772	0.130432	0.131078	0.137903	0.142315	0.137163	0.147437	0.147414	0.147437	0.153349	0.140664	0.139917	0.14216	0.140664	0.142196	0.131968	0.132065	0.13196	0.133414	0.131239	0.029708	0.030339	0.0284453	0.0271864	0.0265569	0.0297253	0.113376	0.121583	0.120858	0.123201	0.113376	0.116506	0.119386	0.139158	0.139888	0.00792542	0.00854887
ST9_Human_(AF408425)	0.13209	0.131311	0.131311	0.129969	0.130617	0.138936	0.143361	0.138192	0.147022	0.146998	0.148502	0.152193	0.140233	0.139485	0.140982	0.140233	0.14177	0.135169	0.13527	0.135159	0.136622	0.134433	0.0335717	0.034203	0.0322973	0.0316669	0.0310298	0.0329524	0.11363	0.120415	0.121098	0.123447	0.11363	0.116756	0.117501	0.140964	0.141697	0.00426496	0.00243485	0.00855457
ST10_Dromedary_(KC148207)	0.129782	0.128314	0.129731	0.12769	0.128331	0.133653	0.134297	0.133653	0.107605	0.107588	0.108308	0.113793	0.0791777	0.079843	0.0805093	0.0791777	0.0791856	0.115914	0.115296	0.114475	0.117248	0.114492	0.142447	0.142414	0.140216	0.140982	0.141	0.141792	0.177645	0.175756	0.17686	0.175566	0.179055	0.180464	0.175756	0.0812247	0.0805635	0.138976	0.138397	0.13969	0.140009
ST10_Cattle_(MT898457)	0.131305	0.129833	0.131253	0.129208	0.12985	0.135925	0.135134	0.135925	0.109066	0.109049	0.109772	0.115269	0.0785658	0.0785658	0.0798974	0.0785658	0.0785741	0.115296	0.116064	0.113857	0.11663	0.113875	0.142543	0.141012	0.14031	0.141077	0.141095	0.141792	0.176288	0.174391	0.174715	0.173421	0.177698	0.178936	0.174272	0.0826102	0.0819475	0.13982	0.139955	0.14125	0.141572	0.00238477
ST10_Cattle_(MT898456)	0.131305	0.129833	0.131253	0.129208	0.12985	0.135925	0.135134	0.135925	0.109066	0.109049	0.109772	0.115269	0.0785658	0.0785658	0.0798974	0.0785658	0.0785741	0.115296	0.116064	0.113857	0.11663	0.113875	0.142543	0.141012	0.14031	0.141077	0.141095	0.141792	0.176288	0.174391	0.174715	0.173421	0.177698	0.178936	0.174272	0.0826102	0.0819475	0.13982	0.139955	0.14125	0.141572	0.00238477	0
ST11_Elephant_(MT898454)	0.0589942	0.0583605	0.0589789	0.0590156	0.0589789	0.0776311	0.0782587	0.0783059	0.141105	0.141824	0.143297	0.148327	0.121772	0.122492	0.123212	0.121772	0.123172	0.109489	0.110244	0.109467	0.111544	0.109489	0.134899	0.135594	0.133417	0.133433	0.13419	0.134973	0.170847	0.171377	0.171261	0.173778	0.170847	0.169362	0.170454	0.116216	0.116911	0.132117	0.134473	0.137233	0.136065	0.119276	0.120809	0.120809
ST_11_Elephant_(MT898455)	0.055779	0.0544837	0.0551158	0.0545175	0.0544837	0.0801654	0.0814643	0.0808383	0.138823	0.138107	0.139572	0.144583	0.123745	0.123745	0.12518	0.123745	0.123745	0.107142	0.107196	0.107127	0.108526	0.107142	0.131791	0.132497	0.130325	0.129602	0.130345	0.132586	0.163735	0.168875	0.168041	0.171319	0.163735	0.166055	0.167962	0.117554	0.118251	0.131207	0.131375	0.133386	0.132941	0.12201	0.123513	0.123513	0.0329368
ST12_Marsupial_(EU427515)	0.104412	0.104382	0.102992	0.101671	0.102298	0.110181	0.107418	0.109478	0.12463	0.124607	0.12463	0.130979	0.131966	0.131966	0.133416	0.131966	0.132691	0.0554403	0.0541947	0.0535199	0.0554687	0.0541558	0.129988	0.130683	0.12852	0.129258	0.126374	0.127871	0.157494	0.165441	0.165417	0.166491	0.159717	0.153589	0.160838	0.1214	0.122098	0.125784	0.125946	0.127236	0.12749	0.117006	0.119174	0.119174	0.108105	0.0984087
ST13_Moose_deer_(KC148209)	0.107735	0.108402	0.108371	0.106405	0.107035	0.107557	0.110222	0.106851	0.134569	0.135282	0.136735	0.141728	0.136068	0.136794	0.137522	0.136068	0.135316	0.0718282	0.072604	0.0711822	0.0738101	0.0718282	0.130535	0.131231	0.129069	0.129789	0.127632	0.129862	0.165736	0.164021	0.166228	0.165793	0.167233	0.160433	0.163221	0.126109	0.126095	0.124914	0.126524	0.128529	0.128074	0.120453	0.121181	0.121181	0.10822	0.107244	0.0600776
ST14_Cattle_(MT898459)	0.099033	0.10039	0.101056	0.0977143	0.0983419	0.106855	0.108917	0.106827	0.126438	0.126409	0.127143	0.132787	0.125835	0.125835	0.12728	0.125835	0.125114	0.0613378	0.0633354	0.0606965	0.0639582	0.0613378	0.135959	0.13668	0.134497	0.134505	0.133063	0.13605	0.163989	0.165161	0.162182	0.16627	0.166248	0.156361	0.16586	0.118786	0.119483	0.127439	0.129775	0.131048	0.131341	0.115733	0.116503	0.116503	0.0951777	0.0943708	0.0511235	0.0548991
ST14_Cattle_(MT898458)	0.0989697	0.100325	0.100991	0.0976518	0.0982791	0.106786	0.108847	0.106759	0.127089	0.127059	0.127794	0.133438	0.125753	0.125753	0.127197	0.125753	0.125033	0.0612998	0.063296	0.0606589	0.0639185	0.0612998	0.135868	0.136588	0.134407	0.134415	0.132974	0.135959	0.163879	0.16505	0.162073	0.166158	0.166137	0.156256	0.165748	0.119424	0.12012	0.127355	0.129689	0.130961	0.131253	0.115657	0.116427	0.116427	0.0951168	0.0943106	0.051092	0.0548652	0
ST15_NHP_(KC148211)	0.196927	0.196181	0.197675	0.196223	0.196881	0.20064	0.198953	0.201445	0.164997	0.164982	0.166482	0.171692	0.181907	0.182672	0.183438	0.181907	0.183457	0.161163	0.161302	0.16043	0.162014	0.161163	0.167262	0.167223	0.165697	0.165735	0.165756	0.165095	0.198687	0.202667	0.21179	0.213019	0.19999	0.20778	0.200119	0.181722	0.182476	0.165829	0.169877	0.166529	0.170014	0.176666	0.176079	0.176079	0.184356	0.184747	0.170657	0.179129	0.169585
ST16_Marsupial_(EU427512)	0.149905	0.147553	0.148967	0.147682	0.148315	0.151542	0.156008	0.151478	0.120452	0.120439	0.120452	0.12545	0.123944	0.123219	0.125396	0.123944	0.124019	0.136811	0.135461	0.135313	0.133875	0.135332	0.158122	0.15575	0.155775	0.154261	0.154274	0.157374	0.178594	0.18689	0.183141	0.184186	0.180053	0.187462	0.184499	0.123241	0.123949	0.150624	0.152371	0.153644	0.154758	0.130211	0.130265	0.130265	0.148617	0.146344	0.140397	0.152068	0.144487
ST16_Marsupial_(EU427514)	0.148405	0.14606	0.147472	0.146187	0.14682	0.150038	0.154495	0.149975	0.120439	0.120427	0.120439	0.12544	0.123931	0.123207	0.125382	0.123931	0.124003	0.135351	0.134002	0.133857	0.132421	0.133875	0.156602	0.154236	0.154261	0.15275	0.152763	0.155856	0.177051	0.185326	0.181584	0.182624	0.178507	0.185899	0.182941	0.12322	0.123929	0.149119	0.15086	0.152132	0.153241	0.130194	0.130249	0.130249	0.147118	0.144851	0.138923	0.150571	0.143001
ST17_Gundi_(KC148208)	0.17407	0.173299	0.173256	0.170409	0.171039	0.178018	0.179547	0.176472	0.175301	0.17531	0.176828	0.180605	0.184091	0.182557	0.185629	0.184091	0.183292	0.156835	0.155486	0.155369	0.154757	0.156098	0.158843	0.159606	0.158096	0.159641	0.158894	0.159715	0.197992	0.206317	0.209986	0.208835	0.198204	0.212117	0.200792	0.182303	0.183059	0.158921	0.161417	0.157399	0.161543	0.18164	0.182407	0.182407	0.175068	0.166718	0.16476	0.173349	0.172066
ST23_Cattle_(MW887931)	0.131478	0.130731	0.131426	0.128652	0.129293	0.130973	0.133788	0.131703	0.107849	0.107831	0.109225	0.114045	0.0833258	0.082656	0.0846681	0.0833258	0.0826644	0.114698	0.115467	0.113262	0.116039	0.113278	0.141952	0.141923	0.13972	0.141202	0.141217	0.14127	0.17483	0.178416	0.175664	0.175926	0.176238	0.178478	0.178416	0.0847186	0.0840532	0.138473	0.138615	0.139161	0.140223	0.0248521	0.0248711	0.0248711	0.121689	0.120883	0.115038	0.116442	0.121682
ST24_White-tailed deer_(MW887928)	0.105896	0.105868	0.10654	0.103177	0.103806	0.106919	0.106902	0.1062	0.129918	0.129892	0.130628	0.136307	0.127143	0.127143	0.128584	0.127143	0.125734	0.058127	0.0581486	0.0568405	0.0587836	0.0568308	0.130928	0.131637	0.129473	0.129486	0.128062	0.131015	0.160316	0.161392	0.160734	0.162454	0.160293	0.151976	0.162086	0.122293	0.122993	0.125263	0.126879	0.12888	0.128437	0.110713	0.110768	0.110768	0.0939195	0.0924089	0.0543286	0.0568406	0.0235739
ST25_Cattle_(MW887933)	0.0996209	0.0995975	0.100266	0.096928	0.0975534	0.104034	0.103382	0.104006	0.1226	0.122577	0.123303	0.128933	0.121497	0.121497	0.122931	0.121497	0.120781	0.0587024	0.0593872	0.0574164	0.0580836	0.0574087	0.131493	0.132211	0.130041	0.130034	0.127145	0.129307	0.159367	0.162023	0.160574	0.163111	0.1601	0.150864	0.163369	0.117283	0.117977	0.123702	0.1253	0.126574	0.12684	0.112057	0.112075	0.112075	0.0938216	0.0970654	0.0479284	0.0581078	0.0150247
ST26_Cattle_(MW887932)	0.105733	0.104332	0.10501	0.10234	0.102275	0.105402	0.107458	0.106772	0.135591	0.135567	0.135591	0.142038	0.129165	0.129165	0.130607	0.129165	0.124219	0.0658831	0.0672165	0.064583	0.0665495	0.0645725	0.134523	0.134523	0.133063	0.133788	0.131615	0.134594	0.156856	0.161809	0.15878	0.160525	0.156866	0.155312	0.160238	0.120896	0.121594	0.12812	0.129004	0.128842	0.130555	0.114933	0.115705	0.115705	0.108791	0.106596	0.0607285	0.0620303	0.0588783
ST27_Indian_peafowl_(MW887934)	0.13256	0.132509	0.132509	0.131168	0.131819	0.143086	0.146783	0.143069	0.155935	0.155907	0.157435	0.161902	0.150252	0.14949	0.151779	0.150252	0.151872	0.139318	0.139388	0.138563	0.139306	0.138575	0.0531017	0.0517843	0.0498289	0.0511354	0.0511268	0.0498256	0.119851	0.120947	0.121661	0.123292	0.120581	0.117284	0.120086	0.153434	0.15418	0.0518792	0.0519385	0.0512205	0.054611	0.14721	0.145728	0.145728	0.140179	0.133467	0.134516	0.137255	0.131806
ST28_Indian_peafowl_(MW887935)	0.190938	0.19014	0.190863	0.189456	0.190102	0.189094	0.189779	0.189094	0.160464	0.160448	0.161964	0.167226	0.173813	0.174586	0.175361	0.173813	0.176122	0.158681	0.158829	0.15794	0.158776	0.158681	0.172403	0.172371	0.170811	0.168502	0.16775	0.168589	0.199565	0.195702	0.205076	0.204632	0.199427	0.198103	0.196134	0.17818	0.178943	0.171837	0.174404	0.171008	0.174541	0.176047	0.175446	0.175446	0.178214	0.17867	0.166821	0.175465	0.169388
ST29_Chicken_(MW538473)	0.174479	0.172113	0.171327	0.170731	0.171401	0.176898	0.17686	0.17603	0.17443	0.174464	0.175291	0.176738	0.180396	0.181989	0.181989	0.180396	0.183586	0.178606	0.17955	0.177852	0.179427	0.178606	0.154579	0.154522	0.153005	0.155295	0.155324	0.156895	0.178878	0.182429	0.180981	0.178936	0.180933	0.182547	0.179374	0.177297	0.176543	0.15479	0.155721	0.155537	0.157414	0.177036	0.177221	0.177221	0.17531	0.175434	0.168564	0.168356	0.170197
Proteromonas_lacertae_(U37108.1)	0.268628	0.268536	0.267658	0.26701	0.26681	0.273919	0.272895	0.27118	0.26179	0.261769	0.263547	0.26881	0.252184	0.251302	0.251302	0.252184	0.255727	0.252281	0.248156	0.251421	0.249054	0.251402	0.247259	0.246339	0.245478	0.244637	0.244657	0.244781	0.282161	0.280276	0.282175	0.28356	0.281025	0.28188	0.277362	0.26534	0.266213	0.241479	0.240981	0.240553	0.242898	0.271642	0.271826	0.271826	0.263447	0.264041	0.253478	0.264014	0.254773
ST10 White-tailed deer (MZ267679)	0.129816	0.129076	0.129772	0.127728	0.128367	0.132296	0.134402	0.132296	0.102168	0.102151	0.102867	0.108313	0.075254	0.0745935	0.0765776	0.075254	0.0752592	0.112424	0.113189	0.110999	0.113765	0.111013	0.138017	0.137996	0.135804	0.136534	0.136545	0.137255	0.171664	0.172858	0.170182	0.171939	0.173092	0.178242	0.172015	0.0786147	0.0779552	0.134551	0.134697	0.135267	0.136284	0.0199091	0.0192989	0.0192989	0.121399	0.124185	0.114922	0.11696	0.110876
ST10 White-tailed deer (MZ267675)	0.129816	0.129076	0.129772	0.127728	0.128367	0.132296	0.134402	0.132296	0.102168	0.102151	0.102867	0.108313	0.075254	0.0745935	0.0765776	0.075254	0.0752592	0.112424	0.113189	0.110999	0.113765	0.111013	0.138017	0.137996	0.135804	0.136534	0.136545	0.137255	0.171664	0.172858	0.170182	0.171939	0.173092	0.178242	0.172015	0.0786147	0.0779552	0.134551	0.134697	0.135267	0.136284	0.0199091	0.0192757	0.0192757	0.121399	0.124185	0.114922	0.11696	0.110876
ST24 White-tailed deer (MW887930)	0.105896	0.105868	0.10654	0.103177	0.103806	0.106919	0.106902	0.1062	0.129918	0.129892	0.130628	0.136307	0.127143	0.127143	0.128584	0.127143	0.125734	0.058127	0.0581486	0.0568405	0.0587836	0.0568308	0.130928	0.131637	0.129473	0.129486	0.128062	0.131015	0.160316	0.161392	0.160734	0.162454	0.160293	0.151976	0.162086	0.122293	0.122993	0.125263	0.126879	0.12888	0.128437	0.110713	0.110768	0.110768	0.0939195	0.0924089	0.0543286	0.0568406	0.0235739
ST31 White-tailed deer (MZ267676)	0.105091	0.105742	0.105742	0.102383	0.102317	0.103382	0.108908	0.102684	0.134829	0.134801	0.136255	0.140502	0.134896	0.134896	0.136351	0.134896	0.133446	0.0632852	0.0633589	0.0626424	0.0639902	0.0632852	0.124363	0.12506	0.122909	0.122194	0.120052	0.123615	0.160117	0.162196	0.162065	0.162328	0.161604	0.153149	0.161286	0.124802	0.125503	0.125965	0.127582	0.126692	0.129139	0.119795	0.119776	0.119776	0.0985442	0.0929772	0.0454201	0.0453837	0.046055
ST30 White-tailed deer (MZ267677)	0.111065	0.109651	0.110331	0.107652	0.107583	0.107852	0.110601	0.109228	0.135989	0.135967	0.136727	0.142435	0.133947	0.133947	0.135393	0.133947	0.131852	0.071013	0.0717195	0.0697052	0.0716794	0.0696919	0.127138	0.127807	0.12566	0.126375	0.123505	0.126431	0.153873	0.150535	0.149662	0.149179	0.153147	0.150722	0.147513	0.124169	0.12487	0.122215	0.123792	0.125097	0.125347	0.123216	0.123999	0.123999	0.113425	0.11057	0.0632106	0.067769	0.0581317
ST30 White-tailed deer (MZ267674)	0.111054	0.109643	0.110323	0.107644	0.107575	0.10854	0.111292	0.109918	0.136705	0.136683	0.137443	0.143157	0.134659	0.134659	0.136106	0.134659	0.132561	0.0703657	0.0710714	0.069059	0.0710308	0.0690456	0.127853	0.128524	0.126375	0.127091	0.124218	0.127147	0.1546	0.151264	0.15039	0.149907	0.153873	0.151453	0.148238	0.12347	0.124169	0.122927	0.124507	0.125813	0.126064	0.123216	0.123999	0.123999	0.113425	0.11057	0.0625659	0.0677791	0.0574907
ST30 White-tailed deer (MZ267678)	0.111753	0.110339	0.111019	0.108338	0.108269	0.107844	0.110595	0.109221	0.136705	0.136683	0.137443	0.143157	0.133937	0.133937	0.135382	0.133937	0.131839	0.0709994	0.0717055	0.0696919	0.0716673	0.0696793	0.127853	0.128524	0.126375	0.127091	0.124218	0.127147	0.153855	0.150519	0.149648	0.149163	0.153129	0.150701	0.147497	0.124151	0.124852	0.122927	0.124507	0.125813	0.126064	0.123199	0.123982	0.123982	0.114116	0.110556	0.0632065	0.0684161	0.0587732
ST21 White-tailed deer (MW887929)	0.110377	0.109643	0.109643	0.107661	0.107592	0.108586	0.112696	0.109285	0.131003	0.130979	0.132424	0.137399	0.13825	0.13825	0.139704	0.13825	0.135393	0.0715555	0.0709499	0.0702492	0.0722378	0.0702423	0.130756	0.131428	0.129271	0.129321	0.12644	0.128609	0.158339	0.157956	0.154133	0.155167	0.15761	0.151432	0.155651	0.129791	0.130497	0.125843	0.127429	0.128709	0.128998	0.124676	0.125461	0.125461	0.112766	0.110614	0.0593379	0.0684161	0.0606926
[truncated: 21 more columns]
