# Supplementary material for: Wide Genetic Diversity of Blastocystis in White-Tailed Deer (Odocoileus virginianus) from Maryland, USA
Source: Microorganisms. 2021 Jun 21;9(6):1343. doi: 10.3390/microorganisms9061343 (PMC8233720; doi:10.3390/microorganisms9061343)
Supplement: Supplementary file 1 [file microorganisms-09-01343-s001.zip › Table S2.xls]

## Sheet: Table S2. Pairwise Analysis
	ST1_Human_(AB070989)	ST1_Human_(AY618266)	ST1_Human_(AB107962)	ST1_Human_(MT898451)	ST1_Human_(U51151)	ST2_NHP_(AB070997)	ST2_NHP_(EU445491)	ST2_Human_(AB070987)	ST3_Cattle_(AB107965)	ST3_Human_(KX618192)	ST3_Human_(AB091234)	ST3_Human_(JX132219)	ST4_Human_(MT898452)	ST4_Human_(MT898453)	ST4_Human_(_AY244620)	ST4_Guinea_pig_(U51152)	ST4_Rat_(AB071000)	ST5_Pig_(MK801415)	ST5_Pig_(MK801369)	ST5_Cattle_(AB107966)	ST5_Pig_(MK801378)	ST5_Pig_(AB070998)	ST6_Human_(AB091236)	ST6_Chicken_(AB091242)	ST6_Human_(AB070990)	ST6_Quail_(AB070995)	ST6_partridge_(AB107972)	ST6_Chicken_(MW538478)	ST7_Quail_(AB091244)	ST7_Goose_(AB107973)	ST7_Human_(DQ366343)	ST7_Human_(EF079872)	ST7_Human_(KF447161)	ST7_Chicken_(MW538475)	ST7_Chicken_(MW538476)	ST8_Pheasant_(AB107971)	ST8_NHP_(AB107970)	ST9_Human_(KT438703)	ST9_Human_(AF408426)	ST9_Human_(KC138681)	ST9_Human_(AF408425)	ST10_Dromedary_(KC148207)	ST10_Cattle_(MT898457)	ST10_Cattle_(MT898456)	ST11_Elephant_(MT898454)	ST_11_Elephant_(MT898455)	ST12_Marsupial_(EU427515)	ST13_Moose_deer_(KC148209)	ST14_Cattle_(MT898459)
ST1_Human_(AB070989)
ST1_Human_(AY618266)	0.00949866
ST1_Human_(AB107962)	0.0171791	0.0075857
ST1_Human_(MT898451)	0.0114098	0.00950142	0.0133302
ST1_Human_(U51151)	0.0114098	0.00950142	0.0133302	0
ST2_NHP_(AB070997)	0.0489912	0.0448458	0.0428504	0.0428504	0.0428504
ST2_NHP_(EU445491)	0.055121	0.0509205	0.0489109	0.0489109	0.0489109	0.00569534
ST2_Human_(AB070987)	0.0550711	0.0508911	0.0488797	0.0488797	0.0488797	0.00569263	0.00189304
ST3_Cattle_(AB107965)	0.090455	0.0838323	0.0795098	0.0859783	0.0859783	0.081749	0.0860888	0.0860301
ST3_Human_(KX618192)	0.090455	0.0838323	0.0795098	0.0859783	0.0859783	0.081749	0.0860888	0.0860301	0
ST3_Human_(AB091234)	0.0883012	0.0816932	0.0773822	0.0838323	0.0838323	0.0796185	0.0839468	0.0838862	0.00190749	0.00190749
ST3_Human_(JX132219)	0.094783	0.088131	0.0837853	0.0902906	0.0902906	0.0860301	0.0903933	0.0903385	0.00382045	0.00382045	0.00573893
ST4_Human_(MT898452)	0.0864609	0.0863587	0.0863175	0.0864065	0.0864065	0.0953146	0.0996626	0.0995925	0.0577658	0.0577658	0.0578272	0.0618631
ST4_Human_(MT898453)	0.0864609	0.0863587	0.0863175	0.0864065	0.0864065	0.0953146	0.0996626	0.0995925	0.0577658	0.0577658	0.0578272	0.0618631	0
ST4_Human_(_AY244620)	0.0864609	0.0863587	0.0863175	0.0864065	0.0864065	0.0953146	0.0996626	0.0995925	0.0577658	0.0577658	0.0578272	0.0618631	0	0
ST4_Guinea_pig_(U51152)	0.0864609	0.0863587	0.0863175	0.0864065	0.0864065	0.0953146	0.0996626	0.0995925	0.0577658	0.0577658	0.0578272	0.0618631	0	0	0
ST4_Rat_(AB071000)	0.0929284	0.0928111	0.0927624	0.0906877	0.0906877	0.0974502	0.10181	0.101742	0.0598113	0.0598113	0.059871	0.063921	0.00564179	0.00564179	0.00564179	0.00564179
ST5_Pig_(MK801415)	0.103403	0.101063	0.101009	0.0968592	0.0968592	0.103613	0.107995	0.10792	0.104339	0.104339	0.102161	0.108716	0.0873466	0.0873466	0.0873466	0.0873466	0.0873214
ST5_Pig_(MK801369)	0.107775	0.105414	0.105357	0.10119	0.10119	0.105925	0.108078	0.108167	0.106471	0.106471	0.104281	0.110872	0.09366	0.09366	0.09366	0.09366	0.093641	0.00931718
ST5_Cattle_(AB107966)	0.105709	0.103331	0.103265	0.0991328	0.0991328	0.105925	0.110325	0.110237	0.102099	0.102099	0.0999236	0.106471	0.0894445	0.0894445	0.0894445	0.0894445	0.0894213	0.00370629	0.00744539
ST5_Pig_(MK801378)	0.105625	0.103265	0.103206	0.099057	0.099057	0.103779	0.108167	0.108078	0.104281	0.104281	0.102099	0.108668	0.091549	0.091549	0.091549	0.091549	0.0915278	0.00744539	0.00185443	0.00557884
ST5_Pig_(AB070998)	0.105625	0.103265	0.103206	0.099057	0.099057	0.105841	0.110237	0.110157	0.102126	0.102126	0.0999531	0.106494	0.0894743	0.0894743	0.0894743	0.0894743	0.0894445	0.00185185	0.00744452	0.001851	0.00557623
ST6_Human_(AB091236)	0.138776	0.136288	0.136246	0.134085	0.134085	0.133929	0.136246	0.136288	0.130633	0.130633	0.132965	0.135306	0.138244	0.138244	0.138244	0.138244	0.138275	0.133078	0.12846	0.133122	0.130747	0.133078
ST6_Chicken_(AB091242)	0.136337	0.133893	0.133865	0.131667	0.131667	0.131551	0.133865	0.133893	0.12826	0.12826	0.130589	0.132927	0.131228	0.131228	0.131228	0.131228	0.131235	0.128402	0.123819	0.128427	0.126098	0.128402	0.00973073
ST6_Human_(AB070990)	0.133973	0.131551	0.131528	0.129319	0.129319	0.12922	0.131528	0.131551	0.125923	0.125923	0.128247	0.13058	0.131228	0.131228	0.131228	0.131228	0.131235	0.128402	0.123819	0.128427	0.126098	0.128402	0.00776995	0.00193424
ST6_Quail_(AB070995)	0.136337	0.133893	0.133865	0.131667	0.131667	0.131551	0.133865	0.133893	0.12826	0.12826	0.130589	0.132927	0.133548	0.133548	0.133548	0.133548	0.13356	0.130717	0.126117	0.130747	0.128402	0.130717	0.00973073	0.00387599	0.00193424
ST6_Partridge_(AB107972)	0.136395	0.133929	0.133893	0.131721	0.131721	0.133865	0.136187	0.136212	0.12365	0.12365	0.125961	0.12828	0.128946	0.128946	0.128946	0.128946	0.128971	0.130747	0.128402	0.130717	0.130695	0.130747	0.013638	0.00776235	0.00581683	0.00776235
ST6_Chicken_(MW538478)	0.133973	0.131551	0.131528	0.129319	0.129319	0.12922	0.131528	0.131551	0.125923	0.125923	0.128247	0.13058	0.131228	0.131228	0.131228	0.131228	0.131235	0.128402	0.123819	0.128427	0.126098	0.128402	0.00973073	0.00387599	0.00193424	0.00387599	0.00776235
ST7_Quail_(AB091244)	0.166624	0.161659	0.161616	0.159422	0.159422	0.162005	0.164371	0.16442	0.139659	0.139659	0.141983	0.144315	0.157878	0.157878	0.157878	0.157878	0.157914	0.166136	0.163683	0.16607	0.166011	0.166136	0.0881811	0.0816581	0.0816581	0.0795076	0.0795041	0.0816581
ST7_Goose_(AB107973)	0.16055	0.155427	0.155329	0.153331	0.153331	0.158094	0.160436	0.160539	0.137827	0.137827	0.140137	0.142455	0.151461	0.151461	0.151461	0.151461	0.151461	0.166822	0.164273	0.166701	0.166587	0.166822	0.0905401	0.083991	0.083991	0.0818312	0.0818253	0.083991	0.0207104
ST7_Human_(DQ366343)	0.162887	0.157756	0.157659	0.155648	0.155648	0.160436	0.162787	0.162887	0.137773	0.137773	0.140085	0.142405	0.153769	0.153769	0.153769	0.153769	0.153769	0.157491	0.155006	0.157393	0.157302	0.157491	0.0818718	0.0753702	0.0753702	0.0732289	0.0732323	0.0753702	0.020767	0.0149822
ST7_Human_(EF079872)	0.165362	0.160195	0.160092	0.158093	0.158093	0.162887	0.165244	0.16535	0.140137	0.140137	0.142455	0.14478	0.156155	0.156155	0.156155	0.156155	0.156155	0.159895	0.157393	0.159791	0.159694	0.159895	0.0840552	0.0775207	0.0775207	0.0753702	0.0753782	0.0775207	0.0226681	0.0168654	0.00184843
ST7_Human_(KF447161)	0.166624	0.161659	0.161616	0.159422	0.159422	0.162005	0.164371	0.16442	0.141983	0.141983	0.144315	0.146656	0.15555	0.15555	0.15555	0.15555	0.155589	0.16621	0.163744	0.166136	0.16607	0.16621	0.0881811	0.0816581	0.0816581	0.0795076	0.0795041	0.0816581	0.00371317	0.0206986	0.0207495	0.0226543
ST7_Chicken_(MW538475)	0.165145	0.160105	0.160043	0.157908	0.157908	0.160449	0.162814	0.162882	0.13795	0.13795	0.140274	0.142607	0.156249	0.156249	0.156249	0.156249	0.156296	0.161916	0.159787	0.161837	0.162108	0.161916	0.0947891	0.0881658	0.0881658	0.0859871	0.0859977	0.0881658	0.0150491	0.0303458	0.0226971	0.0246128	0.0131328
ST7_Chicken_(MW538476)	0.162668	0.157523	0.157419	0.155437	0.155437	0.160195	0.162537	0.162646	0.137535	0.137535	0.139839	0.142151	0.153517	0.153517	0.153517	0.153517	0.153517	0.166469	0.163926	0.166348	0.166235	0.166469	0.0881811	0.0816581	0.0816581	0.0795076	0.0795041	0.0816581	0.0245301	0.00370629	0.0130908	0.0149705	0.02452	0.0264857
ST8_Pheasant_(AB107971)	0.0993342	0.0991886	0.0948624	0.099258	0.099258	0.106233	0.110646	0.110551	0.0493943	0.0493943	0.0494322	0.0534604	0.0564953	0.0564953	0.0564953	0.0564953	0.0544915	0.0914694	0.0934991	0.0892965	0.0913945	0.0893326	0.12206	0.117477	0.115209	0.117477	0.110701	0.115209	0.146062	0.141934	0.141752	0.144083	0.150698	0.156021	0.146182
ST8_NHP_(AB107970)	0.0993342	0.0991886	0.0948624	0.099258	0.099258	0.106233	0.110646	0.110551	0.0493943	0.0493943	0.0494322	0.0534604	0.0564953	0.0564953	0.0564953	0.0564953	0.0544915	0.0914694	0.0934991	0.0892965	0.0913945	0.0893326	0.12206	0.117477	0.115209	0.117477	0.110701	0.115209	0.146062	0.141934	0.141752	0.144083	0.150698	0.156021	0.146182	0
ST9_Human_(KT438703)	0.136288	0.133865	0.133845	0.13162	0.13162	0.136212	0.13854	0.138571	0.116706	0.116706	0.118998	0.121299	0.112952	0.112952	0.112952	0.112952	0.112963	0.135294	0.132983	0.132983	0.135294	0.135294	0.0396397	0.0335596	0.0335596	0.0355798	0.0335667	0.0335596	0.0881564	0.0883389	0.083991	0.0861602	0.0881564	0.094721	0.0859871	0.115209	0.115209
ST9_Human_(AF408426)	0.13162	0.12922	0.129203	0.126983	0.126983	0.136246	0.138571	0.13861	0.112122	0.112122	0.114402	0.116689	0.108448	0.108448	0.108448	0.108448	0.108457	0.130673	0.128376	0.128376	0.130673	0.130673	0.0396449	0.0335586	0.0335586	0.0355829	0.0335596	0.0335586	0.0881575	0.0883472	0.0839898	0.0861637	0.0881575	0.0947366	0.0859977	0.110696	0.110696	0.00387129
ST9_Human_(KC138681)	0.133973	0.131551	0.131528	0.129319	0.129319	0.133893	0.136212	0.136246	0.123598	0.123598	0.121287	0.128243	0.117477	0.117477	0.117477	0.117477	0.117483	0.13068	0.128385	0.128385	0.13068	0.13068	0.0355829	0.0295314	0.0295314	0.0315434	0.0295344	0.0315434	0.0903446	0.0927249	0.083991	0.0861602	0.0903446	0.0969092	0.0903446	0.117477	0.117477	0.011685	0.0116763
ST9_Human_(AF408425)	0.136629	0.134179	0.134151	0.131948	0.131948	0.136537	0.138868	0.138907	0.11698	0.11698	0.119275	0.121578	0.1132	0.1132	0.1132	0.1132	0.113219	0.13559	0.133277	0.133277	0.13559	0.13559	0.0397236	0.033625	0.033625	0.0356534	0.033626	0.033625	0.0883389	0.0885293	0.0841624	0.0863411	0.0883389	0.0949324	0.0861743	0.115453	0.115453	0.0038788	0.00388351	0.011699
ST10_Dromedary_(KC148207)	0.101885	0.0995925	0.101742	0.0953146	0.0953146	0.108744	0.108661	0.108744	0.0764471	0.0764471	0.0764987	0.0806553	0.0585583	0.0585583	0.0585583	0.0585583	0.0606392	0.107046	0.104776	0.104776	0.106917	0.104838	0.127026	0.122342	0.120038	0.122342	0.117767	0.120038	0.146869	0.145159	0.14489	0.147259	0.144585	0.152104	0.147131	0.0485309	0.0485309	0.117745	0.1132	0.120038	0.118015
ST10_Cattle_(MT898457)	0.104117	0.10181	0.103964	0.0975221	0.0975221	0.111007	0.110918	0.111007	0.0785976	0.0785976	0.0786539	0.0828151	0.0585583	0.0585583	0.0585583	0.0585583	0.0606392	0.107046	0.104776	0.104776	0.106917	0.104838	0.129368	0.120038	0.122342	0.124657	0.120065	0.122342	0.146869	0.145159	0.14489	0.147259	0.144585	0.152104	0.147131	0.0505593	0.0505593	0.117745	0.1132	0.120038	0.118015	0.0018797
ST10_Cattle_(MT898456)	0.104117	0.10181	0.103964	0.0975221	0.0975221	0.111007	0.110918	0.111007	0.0785976	0.0785976	0.0786539	0.0828151	0.0585583	0.0585583	0.0585583	0.0585583	0.0606392	0.107046	0.104776	0.104776	0.106917	0.104838	0.129368	0.120038	0.122342	0.124657	0.120065	0.122342	0.146869	0.145159	0.14489	0.147259	0.144585	0.152104	0.147131	0.0505593	0.0505593	0.117745	0.1132	0.120038	0.118015	0.0018797	0
ST11_Elephant_(MT898454)	0.0488544	0.0448458	0.0468109	0.0468109	0.0468109	0.0716887	0.0737593	0.0738119	0.0995485	0.0995485	0.101736	0.10393	0.088553	0.088553	0.088553	0.088553	0.0928441	0.101396	0.103541	0.103541	0.105692	0.103613	0.136629	0.134215	0.131862	0.134215	0.129554	0.131862	0.162184	0.156105	0.158433	0.160896	0.162184	0.160687	0.158221	0.105844	0.105844	0.13413	0.129478	0.13646	0.134438	0.091113	0.093306	0.093306
ST_11_Elephant_(MT898455)	0.0508504	0.0508341	0.0508351	0.0488149	0.0488149	0.0695746	0.0716406	0.0716887	0.094921	0.094921	0.0971022	0.0992904	0.0863845	0.0863845	0.0863845	0.0863845	0.0906569	0.0990698	0.101213	0.101213	0.103364	0.101268	0.136579	0.134179	0.131832	0.134179	0.12952	0.131832	0.157353	0.151227	0.153543	0.155982	0.157353	0.15582	0.153331	0.0970332	0.0970332	0.134118	0.129468	0.136451	0.134417	0.0910553	0.0932435	0.0932435	0.0230344
ST12_Marsupial_(EU427515)	0.0993342	0.0971267	0.0948624	0.0948624	0.0948624	0.103991	0.106142	0.106233	0.0916085	0.0916085	0.0894543	0.0959379	0.0898019	0.0898019	0.0898019	0.0898019	0.0897785	0.0442418	0.0423553	0.0402858	0.044327	0.0422497	0.133456	0.128731	0.128731	0.131062	0.131024	0.128731	0.159909	0.148925	0.148925	0.1513	0.157581	0.153272	0.150981	0.0896528	0.0896528	0.135633	0.130994	0.133325	0.135956	0.0943683	0.0943683	0.0943683	0.097324	0.0886958
ST13_Moose_deer_(KC148209)	0.0991328	0.0989878	0.0989253	0.09481	0.09481	0.0949289	0.0970554	0.0971267	0.0980255	0.0980255	0.100194	0.10237	0.0854248	0.0854248	0.0854248	0.0854248	0.0896528	0.0604152	0.0625365	0.0604704	0.0645474	0.062477	0.135663	0.130884	0.130884	0.133232	0.133173	0.130884	0.162045	0.153562	0.153673	0.156083	0.159722	0.155754	0.155636	0.100151	0.100151	0.137827	0.133173	0.137827	0.138184	0.0879207	0.0879207	0.0879207	0.0906256	0.0819861	0.0423853
ST14_Cattle_(MT898459)	0.0798493	0.0840395	0.0861443	0.0777639	0.0777639	0.0908088	0.0951213	0.0950546	0.0917025	0.0917025	0.0917025	0.0960189	0.0709476	0.0709476	0.0709476	0.0709476	0.0750984	0.0443038	0.0504037	0.0443434	0.0484216	0.0463118	0.140565	0.135757	0.135757	0.138121	0.138067	0.135757	0.167069	0.158494	0.16081	0.163237	0.164724	0.160398	0.160574	0.0939903	0.0939903	0.131062	0.126446	0.133361	0.131387	0.0858881	0.0858881	0.0858881	0.077841	0.0736127	0.0286002	0.0326207
ST14_Cattle_(MT898458)	0.0798493	0.0840395	0.0861443	0.0777639	0.0777639	0.0908088	0.0951213	0.0950546	0.0917025	0.0917025	0.0917025	0.0960189	0.0709476	0.0709476	0.0709476	0.0709476	0.0750984	0.0443038	0.0504037	0.0443434	0.0484216	0.0463118	0.140565	0.135757	0.135757	0.138121	0.138067	0.135757	0.167069	0.158494	0.16081	0.163237	0.164724	0.160398	0.160574	0.0939903	0.0939903	0.131062	0.126446	0.133361	0.131387	0.0858881	0.0858881	0.0858881	0.077841	0.0736127	0.0286002	0.0326207	0
ST15_NHP_(KC148211)	0.200502	0.193075	0.197776	0.195212	0.195212	0.183319	0.185717	0.185845	0.146175	0.146175	0.1485	0.150834	0.157474	0.157474	0.157474	0.157474	0.15755	0.178724	0.172001	0.181083	0.174343	0.18114	0.168724	0.163758	0.161324	0.163758	0.161371	0.161324	0.182977	0.178192	0.182629	0.185039	0.185431	0.193044	0.182541	0.157219	0.157219	0.161324	0.16381	0.163677	0.164166	0.151508	0.153918	0.153918	0.178975	0.18093	0.163744	0.173682	0.166136
ST16_Marsupial_(EU427512)	0.131308	0.124029	0.128466	0.124118	0.124118	0.129206	0.131473	0.131366	0.0867418	0.0867418	0.0845793	0.0910877	0.0937584	0.0937584	0.0937584	0.0937584	0.0959113	0.113054	0.113002	0.11076	0.110807	0.110807	0.134547	0.125135	0.12746	0.125135	0.127488	0.12746	0.144499	0.14251	0.140186	0.142495	0.14681	0.147147	0.142211	0.0956276	0.0956276	0.122811	0.120516	0.125113	0.125401	0.0961078	0.0939003	0.0939003	0.12655	0.12655	0.106876	0.113413	0.10482
ST16_Marsupial_(EU427514)	0.131308	0.124029	0.128466	0.124118	0.124118	0.129206	0.131473	0.131366	0.0867418	0.0867418	0.0845793	0.0910877	0.0937584	0.0937584	0.0937584	0.0937584	0.0959113	0.113054	0.113002	0.11076	0.110807	0.110807	0.134547	0.125135	0.12746	0.125135	0.127488	0.12746	0.144499	0.14251	0.140186	0.142495	0.14681	0.147147	0.142211	0.0956276	0.0956276	0.122811	0.120516	0.125113	0.125401	0.0961078	0.0939003	0.0939003	0.12655	0.12655	0.106876	0.113413	0.10482
ST17_Gundi_(KC148208)	0.158199	0.157997	0.157908	0.151013	0.151013	0.158248	0.160599	0.160687	0.121803	0.121803	0.12408	0.126364	0.130826	0.130826	0.130826	0.130826	0.130861	0.157143	0.152872	0.154843	0.155169	0.157143	0.149953	0.149886	0.147482	0.149886	0.147544	0.149886	0.177309	0.177359	0.174343	0.176747	0.17733	0.179307	0.176984	0.135239	0.135239	0.14258	0.144948	0.137927	0.145258	0.129033	0.131347	0.131347	0.158434	0.155995	0.148662	0.153687	0.151075
ST23_Cattle_(MW887931)	0.10823	0.105952	0.108126	0.101626	0.101626	0.113019	0.115209	0.115287	0.072216	0.072216	0.0743058	0.076402	0.0625939	0.0625939	0.0625939	0.0625939	0.0646691	0.106863	0.104628	0.104628	0.106776	0.10467	0.124657	0.120019	0.117731	0.120019	0.115462	0.117731	0.146676	0.14489	0.142462	0.144815	0.144386	0.151922	0.146869	0.0565175	0.0565175	0.115453	0.110926	0.115453	0.115705	0.0113451	0.0132499	0.0132499	0.0997321	0.0910043	0.0985438	0.0857166	0.0921624
ST24_White-tailed deer_(MW887928)	0.0886301	0.0885185	0.0906372	0.0822022	0.0822022	0.0953883	0.0975221	0.0975221	0.0940926	0.0940926	0.0940926	0.0984282	0.075272	0.075272	0.075272	0.075272	0.0794578	0.0484216	0.0464913	0.0464452	0.0464913	0.0464014	0.140942	0.136104	0.136104	0.138479	0.140797	0.136104	0.172339	0.163818	0.166149	0.168612	0.169979	0.165637	0.165919	0.0963481	0.0963481	0.136104	0.131441	0.138416	0.13646	0.0818223	0.0818223	0.0818223	0.078033	0.0737867	0.0326116	0.0366209	0.0132188
ST25_Cattle_(MW887933)	0.0798961	0.0798089	0.0819027	0.0735663	0.0735663	0.0865218	0.0908088	0.090745	0.0851972	0.0851972	0.0851972	0.0894808	0.0709699	0.0709699	0.0709699	0.0709699	0.075123	0.0443434	0.0443893	0.0423807	0.042421	0.0423394	0.133515	0.128772	0.128772	0.131108	0.133404	0.128772	0.164724	0.156187	0.158494	0.160916	0.162388	0.158073	0.158266	0.0875909	0.0875909	0.128772	0.124169	0.131062	0.129094	0.0795314	0.0795314	0.0795314	0.0757539	0.0715344	0.0305807	0.0405505	0.00750745
ST26_Cattle_(MW887932)	0.0903232	0.0859376	0.0880466	0.0796499	0.0796499	0.092679	0.0969908	0.0969328	0.102202	0.102202	0.100033	0.106561	0.0789598	0.0789598	0.0789598	0.0789598	0.0831411	0.0481891	0.0482346	0.046226	0.046266	0.046177	0.133122	0.128427	0.128427	0.130747	0.133042	0.128427	0.156883	0.150508	0.148224	0.150582	0.154572	0.150287	0.152551	0.0914694	0.0914694	0.135346	0.130717	0.130747	0.135667	0.0834137	0.0834137	0.0834137	0.086082	0.0818267	0.0324116	0.0403807	0.0266161
ST27_Indian_Peafowl_(MW887934)	0.143835	0.143807	0.143806	0.141481	0.141481	0.14862	0.15341	0.153377	0.131148	0.131148	0.133505	0.135871	0.131789	0.131789	0.131789	0.131789	0.131787	0.140541	0.145243	0.138206	0.142894	0.140541	0.0542697	0.0459588	0.0459588	0.0480292	0.0500857	0.0459588	0.0885197	0.0908967	0.082163	0.0843416	0.0885197	0.0907079	0.0907079	0.129474	0.129474	0.050155	0.0460126	0.043964	0.050289	0.134417	0.134417	0.134417	0.151276	0.151266	0.143201	0.143015	0.14094
ST28_Indian_Peafowl_(MW887935)	0.191181	0.186013	0.18817	0.185871	0.185871	0.17622	0.178628	0.178751	0.143321	0.143321	0.145666	0.148018	0.159492	0.159492	0.159492	0.159492	0.15957	0.174916	0.170468	0.177274	0.172817	0.177398	0.175691	0.170578	0.168084	0.165603	0.165737	0.168084	0.18058	0.173738	0.169183	0.171605	0.180633	0.185414	0.178115	0.162065	0.162065	0.172846	0.175392	0.172892	0.17578	0.1559	0.158357	0.158357	0.169462	0.173947	0.16383	0.176312	0.165991
ST29_Chicken_(MW538473)	0.155963	0.148484	0.146224	0.146478	0.146478	0.146924	0.146786	0.149048	0.128552	0.128552	0.12866	0.128552	0.137307	0.137307	0.137307	0.137307	0.141905	0.158333	0.163008	0.15845	0.163129	0.160725	0.157302	0.152418	0.152418	0.154828	0.150055	0.152418	0.170515	0.168263	0.168263	0.17072	0.16807	0.173718	0.170354	0.132359	0.132359	0.147663	0.145313	0.1477	0.150422	0.132911	0.132911	0.132911	0.158298	0.146532	0.141001	0.140708	0.138761
Proteromonas_lacertae_(U37108.1)	0.252346	0.252186	0.24949	0.246886	0.246886	0.236498	0.239157	0.239215	0.210378	0.210378	0.210362	0.215634	0.201244	0.201244	0.201244	0.201244	0.203805	0.225817	0.218507	0.223208	0.2211	0.225817	0.240817	0.238043	0.235333	0.232638	0.232664	0.235333	0.261132	0.250835	0.258973	0.26172	0.258384	0.264543	0.252984	0.206178	0.206178	0.227325	0.230046	0.232638	0.230576	0.219495	0.222099	0.222099	0.239109	0.244465	0.221181	0.228938	0.218575
ST10 White-tailed deer (MZ267679)	0.106125	0.103838	0.106003	0.0995292	0.0995292	0.110918	0.110837	0.110918	0.072216	0.072216	0.0722649	0.076402	0.0585368	0.0585368	0.0585368	0.0585368	0.0606075	0.106978	0.10472	0.10472	0.106863	0.104776	0.124657	0.120019	0.117731	0.120019	0.115462	0.117731	0.144444	0.142692	0.142462	0.144815	0.142163	0.14966	0.144667	0.0524969	0.0524969	0.110933	0.106432	0.1132	0.11118	0.00754279	0.00944032	0.00944032	0.0953268	0.0952798	0.0943223	0.0921822	0.0858409
ST10 White-tailed deer (MZ267675)	0.106125	0.103838	0.106003	0.0995292	0.0995292	0.110918	0.110837	0.110918	0.072216	0.072216	0.0722649	0.076402	0.0585368	0.0585368	0.0585368	0.0585368	0.0606075	0.106978	0.10472	0.10472	0.106863	0.104776	0.124657	0.120019	0.117731	0.120019	0.115462	0.117731	0.144444	0.142692	0.142462	0.144815	0.142163	0.14966	0.144667	0.0524969	0.0524969	0.110933	0.106432	0.1132	0.11118	0.00754279	0.00944032	0.00944032	0.0953268	0.0952798	0.0943223	0.0921822	0.0858409
ST24 White-tailed deer (MW887930)	0.0886301	0.0885185	0.0906372	0.0822022	0.0822022	0.0953883	0.0975221	0.0975221	0.0940926	0.0940926	0.0940926	0.0984282	0.075272	0.075272	0.075272	0.075272	0.0794578	0.0484216	0.0464913	0.0464452	0.0464913	0.0464014	0.140942	0.136104	0.136104	0.138479	0.140797	0.136104	0.172339	0.163818	0.166149	0.168612	0.169979	0.165637	0.165919	0.0963481	0.0963481	0.136104	0.131441	0.138416	0.13646	0.0818223	0.0818223	0.0818223	0.078033	0.0737867	0.0326116	0.0366209	0.0132188
ST31 White-tailed deer (MZ267676)	0.0902295	0.0901623	0.0922846	0.0838351	0.0838351	0.0947494	0.0968816	0.0969328	0.102412	0.102412	0.104592	0.10678	0.081178	0.081178	0.081178	0.081178	0.0853766	0.0503522	0.0525428	0.0504041	0.0545316	0.0523847	0.12894	0.124214	0.124214	0.12654	0.126489	0.124214	0.155223	0.14664	0.146727	0.149102	0.152909	0.148616	0.148696	0.100198	0.100198	0.133361	0.128731	0.133361	0.133688	0.0920669	0.0920669	0.0920669	0.0776564	0.0734459	0.0286199	0.0189653	0.0151192
ST30 White-tailed deer (MZ267677)	0.0967371	0.0923128	0.0944398	0.0859719	0.0859719	0.0969328	0.101268	0.101213	0.0999236	0.0999236	0.0999531	0.104281	0.076842	0.076842	0.076842	0.076842	0.0810055	0.046177	0.0462226	0.044218	0.044258	0.044173	0.123908	0.119283	0.119283	0.121571	0.123841	0.119283	0.154611	0.148155	0.145876	0.148224	0.15231	0.14804	0.150193	0.087205	0.087205	0.130695	0.126098	0.128427	0.130994	0.0812214	0.0812214	0.0812214	0.0946302	0.0903198	0.0304623	0.0423038	0.0304811
ST30 White-tailed deer (MZ267674)	0.0967371	0.0923128	0.0944398	0.0859719	0.0859719	0.0969328	0.101268	0.101213	0.0999236	0.0999236	0.0999531	0.104281	0.076842	0.076842	0.076842	0.076842	0.0810055	0.046177	0.0462226	0.044218	0.044258	0.044173	0.123908	0.119283	0.119283	0.121571	0.123841	0.119283	0.154611	0.148155	0.145876	0.148224	0.15231	0.14804	0.150193	0.087205	0.087205	0.130695	0.126098	0.128427	0.130994	0.0812214	0.0812214	0.0812214	0.0946302	0.0903198	0.0304623	0.0423038	0.0304811
ST30 White-tailed deer (MZ267678)	0.0967371	0.0923128	0.0944398	0.0859719	0.0859719	0.0969328	0.101268	0.101213	0.0999236	0.0999236	0.0999531	0.104281	0.076842	0.076842	0.076842	0.076842	0.0810055	0.046177	0.0462226	0.044218	0.044258	0.044173	0.123908	0.119283	0.119283	0.121571	0.123841	0.119283	0.154611	0.148155	0.145876	0.148224	0.15231	0.14804	0.150193	0.087205	0.087205	0.130695	0.126098	0.128427	0.130994	0.0812214	0.0812214	0.0812214	0.0946302	0.0903198	0.0304623	0.0423038	0.0304811
ST21 White-tailed deer (MW887929)	0.0966418	0.0922631	0.0943943	0.0859098	0.0859098	0.0968371	0.098978	0.0990205	0.102126	0.102126	0.104307	0.106494	0.0830921	0.0830921	0.0830921	0.0830921	0.0872905	0.0501121	0.0462226	0.0481417	0.0481928	0.0481001	0.12169	0.117056	0.117056	0.119344	0.121603	0.117056	0.152358	0.145947	0.143678	0.146026	0.150067	0.145813	0.14799	0.0935313	0.0935313	0.128427	0.123841	0.128427	0.128731	0.0833355	0.0833355	0.0833355	0.0882234	0.0839498	0.0304623	0.0364045	0.0304689
[truncated: 21 more columns]
