# Supplementary material for: Wide Genetic Diversity of Blastocystis in White-Tailed Deer (Odocoileus virginianus) from Maryland, USA
Source: Microorganisms. 2021 Jun 21;9(6):1343. doi: 10.3390/microorganisms9061343 (PMC8233720; doi:10.3390/microorganisms9061343)
Supplement: Supplementary file 1 [file microorganisms-09-01343-s001.zip › Table S3.xls]

## Sheet: Table S3.Pairwise analysis
	ST1_Human_(AB070989)	ST1_Human_(AY618266)	ST1_Human_(AB107962)	ST1_Human_(MT898451)	ST1_Human_(U51151)	ST2_NHP_(AB070997)	ST2_NHP_(EU445491)	ST2_Human_(AB070987)	ST3_Cattle_(AB107965)	ST3_Human_(KX618192)	ST3_Human_(AB091234)	ST3_Human_(JX132219)	ST4_Human_(MT898452)	ST4_Human_(MT898453)	ST4_Human_(_AY244620)	ST4_Guinea_pig_(U51152)	ST4_Rat_(AB071000)	ST5_Pig_(MK801415)	ST5_Pig_(MK801369)	ST5_Cattle_(AB107966)	ST5_Pig_(MK801378)	ST5_Pig_(AB070998)	ST6_Human_(AB091236)	ST6_Chicken_(AB091242)	ST6_Human_(AB070990)	ST6_Quail_(AB070995)	ST6_partridge_(AB107972)	ST6_Chicken_(MW538478)	ST7_Quail_(AB091244)	ST7_Goose_(AB107973)	ST7_Human_(DQ366343)	ST7_Human_(EF079872)	ST7_Human_(KF447161)	ST7_Chicken_(MW538475)	ST7_Chicken_(MW538476)	ST8_Pheasant_(AB107971)	ST8_NHP_(AB107970)	ST9_Human_(KT438703)	ST9_Human_(AF408426)	ST9_Human_(KC138681)	ST9_Human_(AF408425)	ST10_Dromedary_(KC148207)	ST10_Cattle_(MT898457)	ST10_Cattle_(MT898456)	ST11_Elephant_(MT898454)	ST_11_Elephant_(MT898455)	ST12_Marsupial_(EU427515)	ST13_Moose_deer_(KC148209)	ST14_Cattle_(MT898459)
ST1_Human_(AB070989)
ST1_Human_(AY618266)	0.0083859
ST1_Human_(AB107962)	0.0062795	0.0020866
ST1_Human_(MT898451)	0.0041874	0.00839794	0.00628935
ST1_Human_(U51151)	0.00417865	0.00838035	0.00627619	0
ST2_NHP_(AB070997)	0.105934	0.113087	0.110672	0.106106	0.105867
ST2_NHP_(EU445491)	0.113036	0.120307	0.11786	0.113249	0.112993	0.0519497
ST2_Human_(AB070987)	0.113215	0.120437	0.117998	0.113404	0.113147	0.00839905	0.0542172
ST3_Cattle_(AB107965)	0.19076	0.193546	0.193443	0.19671	0.196236	0.204776	0.210361	0.213125
ST3_Human_(KX618192)	0.193443	0.190866	0.19076	0.194012	0.193546	0.207521	0.213125	0.2159	0.00207792
ST3_Human_(AB091234)	0.193443	0.190866	0.19076	0.194012	0.193546	0.207521	0.213125	0.2159	0.00207792	0
ST3_Human_(JX132219)	0.209765	0.207106	0.207018	0.210361	0.209851	0.224223	0.229946	0.23279	0.0146836	0.012566	0.012566
ST4_Human_(MT898452)	0.177061	0.179651	0.179607	0.177424	0.179706	0.207521	0.199039	0.213042	0.147592	0.147505	0.147505	0.162767
ST4_Human_(MT898453)	0.174365	0.176956	0.176919	0.174728	0.177003	0.204696	0.201825	0.210202	0.147592	0.147505	0.147505	0.162767	0.00207901
ST4_Human_(_AY244620)	0.177061	0.179651	0.179607	0.177424	0.179706	0.207521	0.199039	0.213042	0.147592	0.147505	0.147505	0.162767	0	0.00207901
ST4_Guinea_pig_(U51152)	0.177061	0.179651	0.179607	0.177424	0.179706	0.207521	0.199039	0.213042	0.147592	0.147505	0.147505	0.162767	0	0.00207901	0
ST4_Rat_(AB071000)	0.179846	0.182423	0.182361	0.180199	0.182495	0.201959	0.199093	0.207443	0.152727	0.152636	0.152636	0.167997	0.00625331	0.00835416	0.00625331	0.00625331
ST5_Pig_(MK801415)	0.163391	0.165879	0.1658	0.161024	0.1633	0.174992	0.161783	0.180457	0.177717	0.177628	0.177628	0.193663	0.166728	0.16409	0.166728	0.166728	0.16148
ST5_Pig_(MK801369)	0.165879	0.168391	0.168326	0.163531	0.1658	0.172282	0.169664	0.177717	0.18068	0.180563	0.180563	0.196609	0.166797	0.164144	0.166797	0.166797	0.161541	0.00838145
ST5_Cattle_(AB107966)	0.163391	0.165879	0.1658	0.161024	0.1633	0.174992	0.161783	0.180457	0.177717	0.177628	0.177628	0.193663	0.166728	0.16409	0.166728	0.166728	0.16148	0	0.00838145
ST5_Pig_(MK801378)	0.161203	0.163775	0.163684	0.158828	0.161109	0.175501	0.16225	0.180996	0.180361	0.180275	0.180275	0.196373	0.169756	0.167103	0.169756	0.169756	0.164477	0.0020866	0.00839794	0.0020866
ST5_Pig_(AB070998)	0.163391	0.165879	0.1658	0.161024	0.1633	0.174992	0.161783	0.180457	0.177717	0.177628	0.177628	0.193663	0.166728	0.16409	0.166728	0.166728	0.16148	0	0.00838145	0	0.0020866
ST6_Human_(AB091236)	0.200303	0.200124	0.200172	0.200725	0.203081	0.207157	0.204739	0.213005	0.198661	0.198625	0.198625	0.209768	0.185356	0.182609	0.185356	0.185356	0.182644	0.191314	0.189086	0.191314	0.194064	0.191314
ST6_Chicken_(AB091242)	0.205871	0.205712	0.205753	0.206315	0.208671	0.212782	0.210324	0.218665	0.204295	0.204243	0.204243	0.21545	0.188118	0.185356	0.188118	0.188118	0.185398	0.194064	0.191829	0.194064	0.196825	0.194064	0.00848703
ST6_Human_(AB070990)	0.200232	0.200087	0.200124	0.200665	0.203013	0.207057	0.204602	0.212888	0.198708	0.198661	0.198661	0.209789	0.185398	0.182644	0.185398	0.185398	0.182689	0.191314	0.189086	0.191314	0.194064	0.191314	0.00423282	0.0042317
ST6_Quail_(AB070995)	0.200303	0.200124	0.200172	0.200725	0.203081	0.207391	0.201823	0.213274	0.198918	0.198837	0.198837	0.209925	0.196385	0.193592	0.196385	0.196385	0.193635	0.183132	0.186495	0.183132	0.185848	0.183132	0.0149157	0.0149168	0.0106238
ST6_Partridge_(AB107972)	0.194638	0.194506	0.194539	0.19506	0.197399	0.204476	0.198925	0.210324	0.198918	0.198837	0.198837	0.209925	0.196385	0.193592	0.196385	0.196385	0.193635	0.177637	0.180924	0.177637	0.180339	0.177637	0.0149157	0.0149168	0.0106238	0.00423731
ST6_Chicken_(MW538478)	0.197348	0.197261	0.197278	0.197792	0.200124	0.207157	0.201823	0.213005	0.198767	0.198708	0.198708	0.209823	0.190896	0.188118	0.190896	0.190896	0.188169	0.185806	0.183576	0.185806	0.188536	0.185806	0.0127697	0.0127663	0.00848703	0.0149168	0.0106249
ST7_Quail_(AB091244)	0.263975	0.263767	0.263573	0.264655	0.266942	0.277157	0.293087	0.277157	0.258119	0.257975	0.257975	0.269833	0.232401	0.232401	0.232401	0.232401	0.235478	0.224527	0.216507	0.224527	0.221718	0.224527	0.220771	0.223764	0.220938	0.215428	0.215428	0.215225
ST7_Goose_(AB107973)	0.272211	0.272013	0.272211	0.273352	0.275638	0.28217	0.301426	0.28217	0.260573	0.260676	0.260676	0.272613	0.240446	0.240446	0.240446	0.240446	0.24353	0.246542	0.238354	0.246542	0.243641	0.246542	0.228736	0.231735	0.228882	0.228973	0.231923	0.231735	0.057653
ST7_Human_(DQ366343)	0.285502	0.285295	0.285502	0.286698	0.28898	0.292701	0.306137	0.292701	0.27088	0.271019	0.271019	0.283003	0.253506	0.253506	0.253506	0.253506	0.253627	0.250596	0.24832	0.250596	0.247699	0.250596	0.249351	0.252495	0.249572	0.243641	0.246662	0.252495	0.0804656	0.0420676
ST7_Human_(EF079872)	0.283217	0.283006	0.283217	0.284416	0.286698	0.290389	0.303829	0.290389	0.268593	0.268736	0.268736	0.280704	0.251226	0.251226	0.251226	0.251226	0.251351	0.24832	0.246043	0.24832	0.245427	0.24832	0.247055	0.250203	0.247284	0.241357	0.244378	0.250203	0.0783776	0.0400086	0
ST7_Human_(KF447161)	0.263975	0.263767	0.263573	0.264655	0.266942	0.277157	0.293087	0.277157	0.258119	0.257975	0.257975	0.269833	0.232401	0.232401	0.232401	0.232401	0.235478	0.224527	0.216507	0.224527	0.221718	0.224527	0.220771	0.223764	0.220938	0.215428	0.215428	0.215225	0.00408166	0.0620346	0.0826273	0.0805435
ST7_Chicken_(MW538475)	0.269027	0.268351	0.268501	0.26972	0.272013	0.28217	0.298115	0.28217	0.252495	0.252381	0.252381	0.264212	0.240369	0.240369	0.240369	0.240369	0.243431	0.223125	0.215141	0.223125	0.220848	0.223125	0.223541	0.226519	0.223678	0.218124	0.218124	0.21795	0.0555795	0.06016	0.0690667	0.0669742	0.0528808
ST7_Chicken_(MW538476)	0.272211	0.272013	0.272211	0.273352	0.275638	0.285395	0.301426	0.285395	0.254494	0.254579	0.254579	0.26644	0.231596	0.231596	0.231596	0.231596	0.234601	0.249572	0.241357	0.249572	0.246662	0.249572	0.234601	0.237653	0.234782	0.23489	0.237875	0.237653	0.0553688	0.0123494	0.0421079	0.040051	0.0595536	0.0621677
ST8_Pheasant_(AB107971)	0.165153	0.170393	0.170326	0.168167	0.170471	0.189469	0.19507	0.197697	0.131241	0.133711	0.133711	0.148722	0.0770372	0.0746953	0.0770372	0.0770372	0.0724073	0.157287	0.162836	0.157287	0.160253	0.157287	0.18353	0.189148	0.183634	0.178161	0.178161	0.186354	0.233906	0.254197	0.261215	0.258932	0.233906	0.242092	0.248043
ST8_NHP_(AB107970)	0.167768	0.173028	0.172964	0.170799	0.173103	0.192189	0.197802	0.200447	0.133711	0.13619	0.13619	0.151256	0.0793384	0.076991	0.0793384	0.0793384	0.0746953	0.159874	0.165433	0.159874	0.162857	0.159874	0.186257	0.191887	0.186354	0.180864	0.180864	0.189086	0.231041	0.251267	0.258276	0.255997	0.231041	0.239202	0.245132	0.00207792
ST9_Human_(KT438703)	0.187266	0.187136	0.187168	0.184876	0.187211	0.197421	0.20538	0.203286	0.199741	0.199682	0.199682	0.213682	0.197399	0.194582	0.197399	0.197399	0.194638	0.184149	0.179167	0.184149	0.184149	0.184149	0.0664191	0.0710608	0.0687339	0.0664311	0.0641109	0.0710608	0.209868	0.220651	0.229304	0.227011	0.209868	0.204156	0.220705	0.184472	0.187211
ST9_Human_(AF408426)	0.195539	0.195441	0.195462	0.19316	0.195495	0.206072	0.211123	0.212025	0.202414	0.202381	0.202381	0.216477	0.200087	0.197278	0.200087	0.200087	0.197307	0.189548	0.187331	0.189548	0.189548	0.189548	0.0687352	0.0733959	0.0710608	0.0687446	0.0664191	0.0733959	0.218315	0.229206	0.237947	0.235642	0.218315	0.212577	0.229249	0.187136	0.189893	0.012797
ST9_Human_(KC138681)	0.192981	0.19277	0.192829	0.190541	0.192899	0.197928	0.202829	0.203845	0.196979	0.196917	0.196917	0.210859	0.197348	0.194539	0.197348	0.197348	0.194582	0.181303	0.179092	0.181303	0.181303	0.181303	0.0595026	0.0641149	0.0618067	0.0572129	0.0549298	0.0641149	0.215537	0.229304	0.238073	0.235775	0.215537	0.209768	0.232313	0.176161	0.17888	0.017126	0.0171132
ST9_Human_(AF408425)	0.195595	0.195462	0.195495	0.193196	0.195539	0.206245	0.211245	0.212215	0.202459	0.202414	0.202414	0.216491	0.200124	0.197307	0.200124	0.200124	0.197348	0.18961	0.187408	0.18961	0.18961	0.18961	0.0687446	0.0733918	0.0710595	0.0687621	0.0664311	0.0733918	0.218361	0.229249	0.238004	0.235702	0.218361	0.212583	0.229304	0.187168	0.189921	0.0127935	0.00424067	0.017126
ST10_Dromedary_(KC148207)	0.203388	0.203388	0.206106	0.203788	0.206106	0.203788	0.193081	0.209342	0.172412	0.17226	0.17226	0.187992	0.140209	0.140209	0.140209	0.140209	0.137685	0.145453	0.153266	0.145453	0.145738	0.145453	0.219911	0.222809	0.217055	0.211346	0.208497	0.214212	0.242232	0.253134	0.25079	0.248488	0.242232	0.247055	0.247055	0.136244	0.133735	0.218229	0.223926	0.215377	0.22397
ST10_Cattle_(MT898457)	0.203388	0.203388	0.206106	0.203788	0.206106	0.20398	0.201268	0.209544	0.177937	0.17777	0.17777	0.193594	0.13769	0.13769	0.13769	0.13769	0.135179	0.150525	0.153266	0.150525	0.150829	0.150525	0.222809	0.219911	0.219945	0.214212	0.211346	0.217094	0.242232	0.250085	0.247813	0.245512	0.242232	0.247055	0.247055	0.138815	0.136299	0.212536	0.221093	0.212607	0.221153	0.00627619
ST10_Cattle_(MT898456)	0.203388	0.203388	0.206106	0.203788	0.206106	0.20398	0.201268	0.209544	0.177937	0.17777	0.17777	0.193594	0.13769	0.13769	0.13769	0.13769	0.135179	0.150525	0.153266	0.150525	0.150829	0.150525	0.222809	0.219911	0.219945	0.214212	0.211346	0.217094	0.242232	0.250085	0.247813	0.245512	0.242232	0.247055	0.247055	0.138815	0.136299	0.212536	0.221093	0.212607	0.221153	0.00627619	0
ST11_Elephant_(MT898454)	0.110554	0.110721	0.110633	0.113215	0.112959	0.136204	0.133551	0.138795	0.197697	0.200402	0.200402	0.216861	0.175103	0.177799	0.175103	0.175103	0.175144	0.169446	0.169446	0.169446	0.169847	0.169446	0.192899	0.198436	0.192829	0.195662	0.192829	0.192829	0.245998	0.257086	0.258378	0.256078	0.245998	0.253922	0.257086	0.165802	0.168436	0.188186	0.193781	0.188418	0.193852	0.196047	0.196236	0.196236
ST_11_Elephant_(MT898455)	0.103391	0.10094	0.103313	0.101247	0.10102	0.151285	0.153747	0.156549	0.226376	0.223589	0.223589	0.240479	0.185784	0.185784	0.185784	0.185784	0.18309	0.166661	0.163987	0.166661	0.167145	0.166661	0.203915	0.209558	0.203882	0.201112	0.195462	0.201049	0.24346	0.254692	0.261455	0.259155	0.24346	0.245376	0.254692	0.176402	0.179079	0.204975	0.210692	0.202292	0.210755	0.177061	0.179771	0.179771	0.0655478
ST12_Marsupial_(EU427515)	0.160574	0.165624	0.163035	0.155636	0.157885	0.180001	0.161587	0.180079	0.172461	0.172366	0.172366	0.188276	0.16952	0.16952	0.16952	0.16952	0.169587	0.100411	0.0958575	0.100411	0.100614	0.100411	0.178161	0.180814	0.178109	0.186354	0.180814	0.178067	0.210164	0.235478	0.242826	0.240563	0.210164	0.215007	0.226602	0.157832	0.160421	0.17348	0.17888	0.178932	0.178901	0.153193	0.158311	0.158311	0.171801	0.161487
ST13_Moose_deer_(KC148209)	0.17892	0.184207	0.184149	0.17928	0.181558	0.169417	0.161707	0.174779	0.172208	0.17484	0.17484	0.190848	0.198997	0.198997	0.198997	0.198997	0.199039	0.111421	0.113953	0.111421	0.114069	0.111421	0.200541	0.206167	0.203348	0.197763	0.194962	0.200541	0.240273	0.247679	0.257975	0.255688	0.240273	0.241655	0.253777	0.18133	0.181295	0.195976	0.201609	0.199002	0.201658	0.156723	0.15644	0.15644	0.183011	0.180814	0.112738
ST14_Cattle_(MT898459)	0.160648	0.163148	0.163086	0.158311	0.160574	0.16952	0.172144	0.174911	0.18345	0.183326	0.183326	0.199418	0.164078	0.164078	0.164078	0.164078	0.16409	0.0863869	0.0889713	0.0863869	0.0889126	0.0863869	0.208523	0.214182	0.211346	0.208523	0.205682	0.208523	0.230336	0.246959	0.254265	0.251984	0.230336	0.238073	0.24998	0.162735	0.165355	0.195662	0.204018	0.19574	0.204086	0.145453	0.140419	0.140419	0.15136	0.156353	0.0956705	0.0751014
ST14_Cattle_(MT898458)	0.160648	0.163148	0.163086	0.158311	0.160574	0.16952	0.172144	0.174911	0.18345	0.183326	0.183326	0.199418	0.164078	0.164078	0.164078	0.164078	0.16409	0.0863869	0.0889713	0.0863869	0.0889126	0.0863869	0.208523	0.214182	0.211346	0.208523	0.205682	0.208523	0.230336	0.246959	0.254265	0.251984	0.230336	0.238073	0.24998	0.162735	0.165355	0.195662	0.204018	0.19574	0.204086	0.145453	0.140419	0.140419	0.15136	0.156353	0.0956705	0.0751014	0
ST15_NHP_(KC148211)	0.309506	0.306548	0.306397	0.306931	0.309373	0.350337	0.353809	0.350684	0.268184	0.268178	0.268178	0.280226	0.250478	0.247571	0.250478	0.250478	0.247569	0.247074	0.244805	0.247074	0.247686	0.247074	0.279818	0.282912	0.276741	0.286008	0.282912	0.27368	0.301795	0.291075	0.311158	0.308858	0.301795	0.31336	0.291096	0.247579	0.250484	0.262428	0.271469	0.262255	0.27141	0.254949	0.252132	0.252132	0.283638	0.307993	0.268343	0.288382	0.259916
ST16_Marsupial_(EU427512)	0.257467	0.257324	0.257193	0.258119	0.2604	0.262499	0.277644	0.262499	0.252412	0.25238	0.25238	0.264215	0.235548	0.23265	0.235548	0.235548	0.235591	0.213042	0.21374	0.213042	0.210276	0.213042	0.258219	0.261188	0.261205	0.255155	0.258185	0.264237	0.276252	0.284556	0.280044	0.280761	0.276252	0.276032	0.278395	0.228508	0.231347	0.255808	0.264943	0.258827	0.267994	0.258945	0.25596	0.25596	0.268749	0.271944	0.236819	0.267651	0.234437
ST16_Marsupial_(EU427514)	0.257467	0.257324	0.257193	0.258119	0.2604	0.262499	0.277644	0.262499	0.252412	0.25238	0.25238	0.264215	0.235548	0.23265	0.235548	0.235548	0.235591	0.213042	0.21374	0.213042	0.210276	0.213042	0.258219	0.261188	0.261205	0.255155	0.258185	0.264237	0.276252	0.284556	0.280044	0.280761	0.276252	0.276032	0.278395	0.228508	0.231347	0.255808	0.264943	0.258827	0.267994	0.258945	0.25596	0.25596	0.268749	0.271944	0.236819	0.267651	0.234437
ST17_Gundi_(KC148208)	0.293057	0.296548	0.296388	0.290902	0.293193	0.302921	0.309254	0.299726	0.266865	0.266845	0.266845	0.27884	0.278999	0.27604	0.278999	0.278999	0.275964	0.235463	0.227512	0.235463	0.236041	0.235463	0.242484	0.251301	0.245416	0.245435	0.242494	0.245436	0.290841	0.3156	0.336067	0.333799	0.29236	0.308109	0.311491	0.281825	0.284857	0.24918	0.261067	0.243271	0.261144	0.274208	0.277248	0.277248	0.294565	0.291805	0.274392	0.288028	0.277618
ST23_Cattle_(MW887931)	0.204093	0.204093	0.20398	0.201649	0.20398	0.190349	0.195901	0.195798	0.164766	0.164626	0.164626	0.180249	0.145622	0.145622	0.145622	0.145622	0.143072	0.143328	0.143486	0.143328	0.146193	0.143328	0.208997	0.214695	0.208999	0.209013	0.206173	0.206173	0.236367	0.253394	0.251299	0.248975	0.236367	0.235593	0.250372	0.131487	0.128988	0.201572	0.210053	0.204387	0.210079	0.049728	0.0519905	0.0519905	0.185982	0.175084	0.153551	0.148829	0.143328
ST24_White-tailed deer_(MW887928)	0.168391	0.17093	0.170877	0.166062	0.168326	0.185769	0.183108	0.191325	0.188897	0.188767	0.188767	0.204971	0.164144	0.164144	0.164144	0.164144	0.164187	0.086526	0.0890379	0.086526	0.0890601	0.086526	0.209262	0.214907	0.212079	0.209262	0.209262	0.21216	0.231498	0.250837	0.249073	0.246794	0.231498	0.239071	0.253904	0.160332	0.162934	0.196145	0.201791	0.196415	0.201875	0.145401	0.140361	0.140361	0.156808	0.159361	0.103131	0.0867088	0.0363582
ST25_Cattle_(MW887933)	0.165586	0.168163	0.168148	0.163321	0.165557	0.172208	0.164549	0.177628	0.177717	0.177628	0.177628	0.193663	0.158862	0.158862	0.158862	0.158862	0.158881	0.0815725	0.0864811	0.0815725	0.0840802	0.0815725	0.194582	0.200124	0.197348	0.197307	0.194506	0.194582	0.227261	0.246876	0.248448	0.246175	0.227261	0.235054	0.249888	0.157375	0.159988	0.18439	0.189921	0.181745	0.189961	0.142876	0.137855	0.137855	0.146306	0.164161	0.0838713	0.0868705	0.0276093
ST26_Cattle_(MW887932)	0.156	0.158538	0.158509	0.156323	0.155958	0.167698	0.178271	0.173103	0.173804	0.173698	0.173698	0.189718	0.176445	0.173698	0.176445	0.176445	0.168339	0.089111	0.0917198	0.089111	0.091663	0.089111	0.196077	0.201658	0.198862	0.196223	0.190541	0.193244	0.2203	0.242876	0.253134	0.250837	0.2203	0.234063	0.242876	0.172801	0.175445	0.177684	0.186042	0.183397	0.186135	0.170066	0.170066	0.170066	0.170066	0.164763	0.115369	0.103785	0.096259
ST27_Indian_Peafowl_(MW887934)	0.206642	0.206243	0.206365	0.204095	0.206498	0.23036	0.236151	0.236421	0.220562	0.220398	0.220398	0.234495	0.200584	0.197719	0.200584	0.200584	0.200701	0.180924	0.178657	0.180924	0.180995	0.180924	0.092762	0.092762	0.0903652	0.0951892	0.0903466	0.0903466	0.228628	0.233781	0.245615	0.243318	0.228628	0.223146	0.236784	0.210993	0.213808	0.0932423	0.095654	0.095654	0.100537	0.22879	0.223055	0.223055	0.201823	0.204739	0.192129	0.203662	0.186495
ST28_Indian_Peafowl_(MW887935)	0.309348	0.312351	0.312186	0.306807	0.309165	0.325522	0.335851	0.322338	0.255192	0.255235	0.255235	0.267454	0.255218	0.252188	0.255218	0.255218	0.25223	0.250866	0.24259	0.250866	0.248524	0.250866	0.291175	0.297606	0.291167	0.297627	0.300853	0.291175	0.29235	0.275362	0.292558	0.290175	0.29235	0.289804	0.278402	0.252143	0.255144	0.276848	0.289609	0.283115	0.289559	0.286784	0.283754	0.283754	0.297358	0.313706	0.269665	0.292166	0.264021
ST29_Chicken_(MW538473)	0.265689	0.265689	0.265521	0.26335	0.265869	0.285728	0.282128	0.285458	0.244368	0.24448	0.24448	0.250442	0.217148	0.217148	0.217148	0.217148	0.223192	0.265577	0.265792	0.265577	0.269348	0.265577	0.255847	0.262002	0.258917	0.258797	0.258797	0.262002	0.268008	0.272765	0.270556	0.268151	0.268008	0.272708	0.275981	0.224526	0.221615	0.238554	0.247882	0.244983	0.248018	0.25857	0.252525	0.252525	0.253557	0.260155	0.273047	0.238862	0.247454
Proteromonas_lacertae_(U37108.1)	0.393527	0.393335	0.393335	0.393335	0.393335	0.415668	0.407815	0.415668	0.347233	0.347111	0.347111	0.365095	0.346536	0.346536	0.346536	0.346536	0.346378	0.33921	0.340331	0.33921	0.336681	0.33921	0.345276	0.352611	0.345276	0.334205	0.337868	0.3487	0.393013	0.387785	0.374102	0.375196	0.393013	0.385051	0.387879	0.339359	0.342859	0.341897	0.345643	0.338363	0.352997	0.377563	0.381278	0.381278	0.392564	0.411041	0.374513	0.361304	0.33921
ST10 White-tailed deer (MZ267679)	0.206204	0.209037	0.208931	0.206605	0.208931	0.192676	0.20107	0.198137	0.159121	0.158986	0.158986	0.174466	0.137762	0.137762	0.137762	0.137762	0.135234	0.155897	0.156086	0.155897	0.156182	0.155897	0.205659	0.211324	0.205665	0.205682	0.202857	0.205682	0.233196	0.235114	0.23899	0.236688	0.233196	0.241139	0.235114	0.131142	0.128646	0.209596	0.218139	0.212536	0.218178	0.0363198	0.0363198	0.0363198	0.190665	0.185235	0.161306	0.150903	0.150903
ST10 White-tailed deer (MZ267675)	0.206204	0.209037	0.208931	0.206605	0.208931	0.192676	0.20107	0.198137	0.159121	0.158986	0.158986	0.174466	0.137762	0.137762	0.137762	0.137762	0.135234	0.155897	0.156086	0.155897	0.156182	0.155897	0.205659	0.211324	0.205665	0.205682	0.202857	0.205682	0.233196	0.235114	0.23899	0.236688	0.233196	0.241139	0.235114	0.131142	0.128646	0.209596	0.218139	0.212536	0.218178	0.0363198	0.0363198	0.0363198	0.190665	0.185235	0.161306	0.150903	0.150903
ST24 White-tailed deer (MW887930)	0.168391	0.17093	0.170877	0.166062	0.168326	0.185769	0.183108	0.191325	0.188897	0.188767	0.188767	0.204971	0.164144	0.164144	0.164144	0.164144	0.164187	0.086526	0.0890379	0.086526	0.0890601	0.086526	0.209262	0.214907	0.212079	0.209262	0.209262	0.21216	0.231498	0.250837	0.249073	0.246794	0.231498	0.239071	0.253904	0.160332	0.162934	0.196145	0.201791	0.196415	0.201875	0.145401	0.140361	0.140361	0.156808	0.159361	0.103131	0.0867088	0.0363582
ST31 White-tailed deer (MZ267676)	0.169064	0.174245	0.171608	0.166365	0.166365	0.16235	0.172964	0.167698	0.178898	0.178778	0.178778	0.192046	0.159806	0.159806	0.159806	0.159806	0.154569	0.105757	0.0988205	0.105757	0.103596	0.105757	0.190328	0.19583	0.193074	0.198804	0.198804	0.193177	0.209773	0.22582	0.238299	0.236034	0.209773	0.214095	0.22582	0.169053	0.171696	0.196901	0.205495	0.200046	0.205623	0.154067	0.154067	0.154067	0.177847	0.164846	0.0914582	0.101323	0.0819084
ST30 White-tailed deer (MZ267677)	0.155687	0.158206	0.158167	0.155636	0.155636	0.183182	0.1724	0.188661	0.183547	0.183453	0.183453	0.19964	0.164574	0.164574	0.164574	0.164574	0.167301	0.122605	0.127923	0.122605	0.125342	0.122605	0.192251	0.194983	0.192214	0.186711	0.186711	0.192251	0.219698	0.227261	0.228508	0.226241	0.219698	0.227618	0.227261	0.173932	0.176589	0.16861	0.176819	0.16884	0.176897	0.164263	0.159119	0.159119	0.172937	0.162439	0.119992	0.125619	0.105478
ST30 White-tailed deer (MZ267674)	0.158254	0.160785	0.16075	0.158206	0.158206	0.18314	0.172387	0.188605	0.186215	0.186124	0.186124	0.202376	0.164532	0.164532	0.164532	0.164532	0.167241	0.122556	0.127861	0.122556	0.125295	0.122556	0.195016	0.197763	0.194983	0.189457	0.189457	0.195016	0.219557	0.227166	0.228406	0.226135	0.219557	0.227487	0.227166	0.173856	0.176516	0.171294	0.179529	0.171515	0.179604	0.164161	0.159012	0.159012	0.175551	0.162306	0.119985	0.128074	0.107878
ST30 White-tailed deer (MZ267678)	0.158254	0.160785	0.16075	0.158206	0.158206	0.183234	0.172422	0.188728	0.183651	0.183547	0.183547	0.199717	0.164532	0.164532	0.164532	0.164532	0.167241	0.122605	0.127923	0.122605	0.125342	0.122605	0.192298	0.195016	0.192251	0.186755	0.186755	0.192298	0.222516	0.230116	0.231347	0.229076	0.222516	0.230464	0.230116	0.173856	0.176516	0.168676	0.176897	0.168938	0.176986	0.161686	0.156561	0.156561	0.173081	0.162583	0.122448	0.12571	0.103087
ST21 White-tailed deer (MW887929)	0.165974	0.171169	0.168543	0.168584	0.168584	0.175256	0.175144	0.180705	0.178351	0.178241	0.178241	0.194284	0.186043	0.186043	0.186043	0.186043	0.183369	0.127388	0.130171	0.127388	0.130171	0.127388	0.20967	0.212358	0.209551	0.20397	0.198206	0.203856	0.225211	0.238846	0.240037	0.237758	0.225211	0.230116	0.238846	0.187566	0.190267	0.182405	0.187956	0.177086	0.188055	0.177295	0.177295	0.177295	0.188767	0.183326	0.120034	0.13024	0.122448
[truncated: 21 more columns]
